# Supplementary material for: Validation of full-field optical coherence tomography in distinguishing malignant and benign tissue in resected pancreatic cancer specimens
Source: PLoS One. 2017 Apr 17;12(4):e0175862. doi: 10.1371/journal.pone.0175862 (PMC5393621; doi:10.1371/journal.pone.0175862)
Supplement: S1 File — (ZIP) [file pone.0175862.s003.zip]

Archive with 2 entries (2 files):
- Supporting Data/Overall results on assessment FF-OCT images.xlsx
- Supporting Data/Results on assesment per FF-OCT image.xlsx
