# Supplementary material for: Validation of full-field optical coherence tomography in distinguishing malignant and benign tissue in resected pancreatic cancer specimens
Source: PLoS One. 2017 Apr 17;12(4):e0175862. doi: 10.1371/journal.pone.0175862 (PMC5393621; doi:10.1371/journal.pone.0175862)
Supplement: S1 File — (ZIP) [file pone.0175862.s003.zip › Supporting Data/Overall results on assessment FF-OCT images.xlsx]

## Sheet: Blad1
Pathologist 1 = Experienced pathologist
	Deparaffinised images 1-25	Deparaffinised images 26-50	Deparaffinised images total	Fresh images 1-25	Fresh images 26-50	Fresh images total		Totaal AFS vers + gedeparaffineerd
sensitivity	67	82	74	67	70	69		72
specificity	75	92	83	78	100	87		85
PPV	73	90	81	50	100	73		78
NPV	69	85	77	88	81	84		81
Accuracy	71	87	79	75	87	81		80
Pathologist 2 = pathologist in training
	Deparaffinised images 1-25	Deparaffinised images 26-50	Deparaffinised images total	Fresh images 1-25	Fresh images 26-50	Fresh images total		Totaal LH vers + gedeparaffineerd
sensitivity	69	54	62	100	80	88		71
specificity	50	75	63	47	87	65		64
PPV	60	70	64	38	80	54		59
NPV	60	60	60	100	86	92		76
Accuracy	60	64	62	60	84	72		67
Combined			Deparaffinised images total PT1 + PT2			Fresh images total PT1 + PT2
								Totaal LH + AFS vers + gedeparaffineerd
sensitivity			65			78		72
specificity			72			75		74
PPV			73			61		69
NPV			65			88		79
Accuracy			69			76		73
		KAPPA
Deparaffinised images	1-25	0.096
Deparaffinised images	26-50	0.28
Fresh images	51-75	0.46
Fresh images	76-100	0.51
PPV: Positive predictive value
NPV: Negative predictive value
