# Supplementary material for: Validation of full-field optical coherence tomography in distinguishing malignant and benign tissue in resected pancreatic cancer specimens
Source: PLoS One. 2017 Apr 17;12(4):e0175862. doi: 10.1371/journal.pone.0175862 (PMC5393621; doi:10.1371/journal.pone.0175862)
Supplement: S1 File — (ZIP) [file pone.0175862.s003.zip › Supporting Data/Results on assesment per FF-OCT image.xlsx]

## Sheet: Sheet1
Case number	Fresh(1) or deparaffinised FFPE (0) section	‘Region of interest’	Experienced pathologist	Pathologist in training	H&E image	Histologic diagnosis
			1=tumor	1=tumor	1=tumor
			0=no tumor	0=no tumor	0=no tumor
			?=not interpretable	?=not interpretable
1	0	1	?	1	1	Moderately differentiated PDAC
	0	2	0	1	0	Pancreatitis
2	0	1	0	1	1	Moderately differentiated PDAC
	0	2	1	1	1	Moderately differentiated PDAC
3	0	1	0	1	0	Atrophy/fibrosis
	0	2	1	1	0	Atrophy/fibrosis
4	0	1	0	1	1	Poorly differentiated PDAC
	0	2	1	0	1	Poorly differentiated PDAC
5	0	1	0	1	0	Normal pancreatic parenchyma
	0	2	0	0	0	Normal pancreatic parenchyma
6	0	1	1	1	1	Well differentiated adenocarcinoma
	0	2	1	1	1	Well differentiated PDAC
7	0	1	0	0	1	Grade 1 NET
	0	2	1	0	1	Grade 1 NET
8	0	1	0	1	0	Normal pancreatic parenchyma
	0	2	0	0	0	Normal pancreatic parenchyma
9	0	1	1	0	0	Normal pancreatic parenchyma
	0	2	0­	0	0	Normal pancreatic parenchyma
10	0	1	0	1	1	Grade 2 NET
	0	2	1	1	1	Grade 2 NET
11	0	1	0	0	0	Normal pancreatic parenchyma
	0	2	0	0	0	Normal pancreatic parenchyma
12	0	1	1	1	1	Poorly differentiated IPMN
	0	2	1	1	0	Atrophy/fibrosis
13	0	1	1	0	1	Moderately differentiated PDAC
	0	2	1	0	1	Moderately differentiated PDAC
14	0	1	0	0	0	Normal pancreatic parenchyma
	0	2	0	0	0	Normal pancreatic parenchyma
15	0	1	1	1	0	Atrophy/fibrosis
	0	2	0	0	0	Atrophy/fibrosis
16	0	1	0	0	1	Moderately differentiated PDAC
	0	2	1	0	1	Moderately differentiated PDAC
17	0	1	1	0	1	Well differentiated PDAC
	0	2	1	1	1	Well differentiated PDAC
18	0	1	0	1	0	Normal pancreatic parenchyma
	0	2	?	1	1	Well differentiated PDAC
19	0	1	1	1	1	Moderately differentiated PDAC
	0	2	?	1	1	Moderately differentiated PDAC
20	0	1	0	0	0	Pancreatitis
	0	2	1	1	1	Moderately differentiated PDAC
21	0	1	0	0	1­	Moderately differentiated PDAC
	0	2	0	1	0	Pancreatitis
22	0	1	1	1	1	Poorly differentiated PDAC
	0	2	0	1	1	Poorly differentiated PDAC
23	0	1	1	0	1	Poorly differentiated PDAC
	0	2	1	0	1	Poorly differentiated PDAC
24	0	1	0	0	0	Normal pancreatic parenchyma
	0	2	0	0	0	Normal pancreatic parenchyma
25	0	1	0	0	0	mucinous cystic neoplasm (MCN)
	0	2	0	0	0	Normal
26	1	1	0	1	0	Normal pancreatic parenchyma
	1	2	0	1	0	Normal pancreatic parenchyma
27	1	1	0	0	0	Normal pancreatic parenchyma
	1	2	0	1	0	Normal pancreatic parenchyma
28	1	1	1	1	1	Moderately differentiated PDAC
	1	2	1	1	1	Moderately differentiated PDAC
29	1	1	?	1	0	Atrophy/fibrosis
	1	2	0	1	0	Atrophy/fibrosis
30	1	1	0	0	0	Normal pancreatic parenchyma
	1	2	0	1	0	Normal pancreatic parenchyma
31	1	1	1	1	1	Moderately differentiated PDAC
	1	2	1	1	1	Moderately differentiated PDAC
32	1	1	1	1	0	Atrophy/fibrosis
	1	2	1	1	0	Atrophy/fibrosis
33	1	1	0	0	0	Normal pancreatic parenchyma
	1	2	0	0	0	Normal pancreatic parenchyma
34	1	1	0	0	0	Normal pancreatic parenchyma
	1	2	0	0	0	Normal pancreatic parenchyma
35	1	1	1	0	1	Moderately differentiated PDAC
	1	2	1	1	1	Moderately differentiated PDAC
36	1	1	0	1	1	Moderately differentiated PDAC
	1	2	0	1	1	Moderately differentiated PDAC
37	1	1	0	0	0	Normal pancreatic parenchyma
	1	2	0	0	0	Normal pancreatic parenchyma
38	1	1	?	1	0	Inflammation
	1	2	?	1	0	Inflammation
39	1	1	0	0	0	Normal pancreatic parenchyma
	1	2	0	0	0	Normal pancreatic parenchyma
40	1	1	1	1	0	Serous cysteadenoma
	1	2	1	1	0	Serous cysteadenoma
41	1	1	0	0	0	Normal pancreatic parenchyma
	1	2	0	0	0	Normal pancreatic parenchyma
42	1	1	0	0	0	Normal pancreatic parenchyma
	1	2	0	0	0	Normal pancreatic parenchyma
43	1	1	0	1	1	Poorly differentiated PDAC
	1	2	0	1	1	Poorly differentiated PDAC
44	1	1	0	0	0	Normal pancreatic parenchyma
	1	2	0	0	0	Normal pancreatic parenchyma
45	1	1	1	1	1	Moderately differentiated PDAC
	1	2	0	1	1	Moderately differentiated PDAC
46	1	1	0	0	0	Normal pancreatic parenchyma
	1	2	0	0	0	Normal pancreatic parenchyma
47	1	1	1	1	1	Well diferentiated PDAC
	1	2	1	0	1	Well diferentiated PDAC
48	1	1	0	0	0	Normal pancreatic parenchyma
	1	2	0	0	0	Normal pancreatic parenchyma
49	1	1	1	1	1	Moderately differentiated PDAC
	1	2	1	1	1	Moderately differentiated PDAC
50	1	1	0	0	0	Normal pancreatic parenchyma
	1	2	0	0	0	Normal pancreatic parenchyma
